# Supplementary material for: Loop-Mediated Isothermal Amplification for Detecting Four Major Foodborne Pathogens in Meat and Meat Products
Source: Foods. 2025 Jun 30;14(13):2321. doi: 10.3390/foods14132321 (PMC12249438; doi:10.3390/foods14132321)
Supplement: Supplementary file 1 [file foods-14-02321-s001.zip]

Archive with 1 entries (1 files):
- foods-3675305-supplementary.pdf
